# Supplementary material for: Dietary Fibre Modulates Body Composition, Blood Glucose, Inflammation, Microbiome, and Metabolome in a Murine Model of Periodontitis
Source: Nutrients. 2025 Mar 26;17(7):1146. doi: 10.3390/nu17071146 (PMC11990244; doi:10.3390/nu17071146)
Supplement: Supplementary file 1 [file nutrients-17-01146-s001.zip]

Archive with 1 entries (1 files):
- nutrients-3522170-supplementary.pdf
